# Supplementary material for: Photoactivable Ruthenium-Based Coordination Polymer Nanoparticles for Light-Induced Chemotherapy
Source: Nanomaterials (Basel). 2021 Nov 16;11(11):3089. doi: 10.3390/nano11113089 (PMC8617783; doi:10.3390/nano11113089)
Supplement: Supplementary file 1 [file nanomaterials-11-03089-s001.zip]

Archive with 1 entries (1 files):
- nanomaterials-1440439-supplementary.pdf
